# Supplementary material for: Threshold conditions for curbing COVID-19 with a dynamic zero-case policy derived from 101 outbreaks in China
Source: BMC Public Health. 2023 Jun 6;23:1084. doi: 10.1186/s12889-023-16009-8 (PMC10242611; doi:10.1186/s12889-023-16009-8)
Supplement: Supplementary file 2 — Additional file 2. [file 12889_2023_16009_MOESM2_ESM.xlsx]

## Sheet: Sheet1
date	Jiangsu	Beijing	Tianjin	Shanghai	Chongqing	Anhui	Fujian	Guangdong	Guangxi	Guizhou	Gansu	Hainan	Henan	Heilongjiang	Hunan	Hebei	Jiangxi	Jilin	Liaoning	Ningxia	Inner Mongolia	Qinghai	Shandong	Shanxi	Shaanxi	Sichuan	Xinjiang	Yunnan	Zhejiang	Hubei
2020-01-22	1	14	4	9	6	1	1	26	2	1		4	5		4	1	2		2	1			2	1		5		1	10	444
2020-01-23	4	8	0	7	3	8	4	6	3	2	2	1	0	2	5	0	5	1	1	0			4	0	3	3	2	1	17	0
2020-01-24	4	14	4	4	18	6	5	21	18	0	0	3	4	2	15	1	11	2	1	1	1		9	0	2	7	0	3	16	105
2020-01-25	9	5	2	13	30	24	8	25	0	1	2	11	23	5	19	6	0	1	13	1	6	1	12	5	10	13	1	6	19	212
2020-01-26	15	27	4	7	18	21	17	33	13	1	3	3	51	6	26	5	18	0	4	1	0	0	19	3	7	16	1	5	42	297
2020-01-27	14	12	9	13	35	10	24	40	10	2	7	11	45	6	31	5	36	2	6	3	4	5	29	4	13	25	1	10	24	365
2020-01-28	23	11	1	13	22	36	21	56	5	2	5	7	40	12	43	15	37	2	7	4	4	0	20	14	11	21	5	18	45	2131
2020-01-29	29	20	3	30	15	46	4	70	7	0	5	3	38	5	78	15	0	1	5	1	1	0	35	0	10	18	3	11	123	0
2020-01-30	30	3	4	16	35	48	17	77	20	3	2	3	72	6	56	17	53	5	2	5	3	2	28	8	7	34	1	15	132	1349
2020-01-31	39	25	1	23	29	37	19	82	9	17	3	6	74	15	55	17	78	0	7	4	1	0	26	4	24	35	3	13	110	903
2020-02-01	34	29	9	34	36	60	24	99	13	0	11	10	70	21	57	14	46	3	16	5	3	1	22	8	14	30	1	10	61	1347
2020-02-02	34	23	7	13	53	43	15	97	11	9	11	2	71	15	74	8	47	6	6	2	4	2	24	19	15	24	3	12	62	4024
2020-02-03	35	21	12	21	37	68	20	93	16	8	4	8	73	26	58	9	58	8	4	3	7	2	29	8	12	23	3	12	63	2345
2020-02-04	37	16	7	16	29	72	15	88	12	12	2	8	109	34	72	13	85	11	7	3	1	2	16	7	14	28	5	5	105	3156
2020-02-05	33	25	2	24	23	50	11	82	11	6	5	19	89	35	68	9	72	12	8	0	7	2	32	0	23	19	3	6	66	2987
2020-02-06	32	21	10	14	22	61	10	75	18	7	0	7	87	37	50	22	52	5	5	6	4	1	40	15	8	20	4	5	59	2447
2020-02-07	35	23	2	20	15	74	9	64	4	10	5	11	63	50	61	15	61	6	5	3	4		39	8	11	23	3	5	52	2841
2020-02-08	31	18	7	9	2	68	15	61	11	8	12	7	67	18	31	23	37	4	6	2	2		30	11	11	20	3	0	42	2147
2020-02-09	29	11	3	7	40	46	11	36	12	10	4	7	52	12	35	11	42	9	2	0	2		28	4	13	22	3	3	27	2531
2020-02-10	24	11	4	6	18	51	11	28	15	10	0	7	40	24	41	12	31	2	1	4	4		22	0	5	19	4	8	17	2097
2020-02-11	23	5	11	4	19	30	6	18	5	18	3	6	32	29	33	21	33	1	3	4	0		21	5	6	12	6	4	25	1638
2020-02-12	28	10	6	8	13	29	5	42	7	6	1	13	30	18	34	12	40	2	5	5	2		10	2	6	19	4	1	14	0
2020-02-13	27	14	7	4	11	21	7	22	0	2	3	0	34	17	22	14	28	1	1	6	1		12	0	4	15	4	2	14	14840
2020-02-14	23	6	1	3	8	24	2	20	4	5	0	2	15	24	20	18	28	2	2	3	4		14	1	1	12	2	6	10	6200
2020-02-15	11	3	2	8	7	16	4	33	9	3	0	3	28	6	13	8	13	2	0	3	3		9	1	2	7	5	6	7	1843
2020-02-16	13	5	2	2	7	12	2	22	2	1	0	0	19	20	3	9	12	1	2	0	2		5	1	4	11	1	3	5	1933
2020-02-17	9	1	1	5	2	11	3	6	1	2	1	1	15	12	2	1	5	0		0	2		4	1	4	14	4	0	4	1807
2020-02-18	3	6	3	0	2	9	2	6	4			0	11	7	1	5	3	0		0	1		2	1	0	13	1	1	1	1693
2020-02-19	2	6	2	0	5	4	1	3	2			5	5	6	1	0	1	1		1	2		1	0	2	6	0	0	2	349
2020-02-20		2	1	1	7	1		1	1				3	6	2	1		1					2	1	3	6	0	2	1	411
2020-02-21		1	2	2	5	1		1	1				2	3	1	1		0					2	2		2	2	2	2	220
2020-02-22		3	3	1	1	1		6	3				3	0	2	1		0					1	0		1			2	1422
2020-02-23		0		0	2			3	0				1	1	3	2		0					4	0		0				0
2020-02-24		0		0	1			3	2				0		0	0		2					1	1		1				203
2020-02-25		1		1				2	1				0		0	0							1			2				499
2020-02-26		0		1				0					0		0	1										2				401
2020-02-27		10						0					1		1	5										3				409
2020-02-28		0						1							0	1										4				318
2020-02-29		1						1							1															423
2020-03-01		2						0																						570
2020-03-02		1						1																						196
2020-03-03		0						0																						114
2020-03-04		4						0																						115
2020-03-05		0						1																						134
2020-03-06		4						1																						126
2020-03-07		4																												74
2020-03-08		2																												41
2020-03-09		0																												36
2020-03-10		1																												17
2020-03-11		6																												13
2020-03-12		0																												8
2020-03-13		1																												5
2020-03-14		1																												4
2020-03-15																														4
2020-03-16																														4
2020-03-17																														1
2020-03-18																														1
2020-03-19
2020-03-20
2020-03-21
2020-03-22
2020-03-23
2020-03-24
2020-03-25
2020-03-26
2020-03-27
2020-03-28
2020-03-29
2020-03-30
2020-03-31
2020-04-01
2020-04-02
2020-04-03
2020-04-04
2020-04-05
2020-04-06
2020-04-07
2020-04-08
2020-04-09
2020-04-10
2020-04-11
2020-04-12
2020-04-13
2020-04-14
2020-04-15
2020-04-16
2020-04-17
2020-04-18
2020-04-19
2020-04-20
2020-04-21
2020-04-22
2020-04-23
2020-04-24
2020-04-25
2020-04-26
2020-04-27
2020-04-28
2020-04-29
2020-04-30
2020-05-01
2020-05-02
2020-05-03
2020-05-04
2020-05-05
2020-05-06
2020-05-07
2020-05-08
2020-05-09
2020-05-10
2020-05-11
2020-05-12
2020-05-13
2020-05-14
2020-05-15
2020-05-16
2020-05-17
2020-05-18
2020-05-19
2020-05-20
2020-05-21
2020-05-22
2020-05-23
2020-05-24
2020-05-25
2020-05-26
2020-05-27
2020-05-28
2020-05-29
2020-05-30
2020-05-31
2020-06-01
2020-06-02
2020-06-03
2020-06-04
2020-06-05
2020-06-06
2020-06-07
2020-06-08
2020-06-09
2020-06-10
2020-06-11		1
2020-06-12		6
2020-06-13		37
2020-06-14		42
2020-06-15		30
2020-06-16		37
2020-06-17		24
2020-06-18		27
2020-06-19		24
2020-06-20		25
2020-06-21		14
2020-06-22		14
2020-06-23		8
2020-06-24		13
2020-06-25		12
2020-06-26		21
2020-06-27		17
2020-06-28		8
2020-06-29		8
2020-06-30		3
2020-07-01		3
2020-07-02		3
2020-07-03		1
2020-07-04		2
2020-07-05		2
2020-07-06		1
2020-07-07		0
2020-07-08		1
2020-07-09		0
2020-07-10		1
2020-07-11
2020-07-12
2020-07-13
2020-07-14
2020-07-15
2020-07-16																											6
2020-07-17																											11
2020-07-18																											13
2020-07-19																											17
2020-07-20																											8
2020-07-21																											9
2020-07-22																			1								18
2020-07-23																			14								13
2020-07-24																			36								20
2020-07-25																			36								22
2020-07-26																			26								41
2020-07-27																			18								57
2020-07-28																			12								89
2020-07-29																			7								96
2020-07-30																			17								112
2020-07-31																			12								31
2020-08-01																			4								29
2020-08-02																			8								28
2020-08-03																			2								28
2020-08-04																			0								22
2020-08-05																			3								27
2020-08-06																											26
2020-08-07																											25
2020-08-08																											15
2020-08-09																											14
2020-08-10																											13
2020-08-11																											9
2020-08-12																											8
2020-08-13																											8
2020-08-14																											7
2020-08-15																											4
2020-08-16
2020-08-17
2020-08-18
2020-08-19
2020-08-20
2020-08-21
2020-08-22
2020-08-23
2020-08-24
2020-08-25
2020-08-26
2020-08-27
2020-08-28
2020-08-29
2020-08-30
2020-08-31
2020-09-01
2020-09-02
2020-09-03
2020-09-04
2020-09-05
2020-09-06
2020-09-07
2020-09-08
2020-09-09
2020-09-10
2020-09-11
2020-09-12
2020-09-13
2020-09-14
2020-09-15
2020-09-16
2020-09-17
2020-09-18
2020-09-19
2020-09-20
2020-09-21
2020-09-22
2020-09-23
2020-09-24
2020-09-25
2020-09-26
2020-09-27
2020-09-28
2020-09-29
2020-09-30
2020-10-01
2020-10-02
2020-10-03
2020-10-04
2020-10-05
2020-10-06
2020-10-07
2020-10-08
2020-10-09
2020-10-10
2020-10-11
2020-10-12
2020-10-13
2020-10-14
2020-10-15
2020-10-16
2020-10-17
2020-10-18
2020-10-19
2020-10-20
2020-10-21
2020-10-22
2020-10-23
2020-10-24																											1
2020-10-25																											137
2020-10-26																											26
2020-10-27																											19
2020-10-28																											0
2020-10-29																											14
2020-10-30																											15
2020-10-31																											61
2020-11-01																											7
2020-11-02																											13
2020-11-03																											116
2020-11-04																											2
2020-11-05																											15
2020-11-06																											2
2020-11-07																											2
2020-11-08
2020-11-09
2020-11-10
2020-11-11
2020-11-12
2020-11-13
2020-11-14
2020-11-15
2020-11-16
2020-11-17
2020-11-18
2020-11-19
2020-11-20
2020-11-21
2020-11-22
2020-11-23
2020-11-24
2020-11-25
2020-11-26
2020-11-27
2020-11-28
2020-11-29
2020-11-30
2020-12-01
2020-12-02
2020-12-03
2020-12-04
2020-12-05
2020-12-06
2020-12-07
2020-12-08
2020-12-09
2020-12-10
2020-12-11
2020-12-12
2020-12-13
2020-12-14
2020-12-15																			4
2020-12-16																			0
2020-12-17																			2
2020-12-18																			1
2020-12-19																			1
2020-12-20																			1
2020-12-21																			8
2020-12-22																			9
2020-12-23																			8
2020-12-24																			7
2020-12-25																			8
2020-12-26																			10
2020-12-27																			9
2020-12-28																			10
2020-12-29																			6
2020-12-30																			6
2020-12-31																			6
2021-01-01																			6
2021-01-02																1			2
2021-01-03																4			5
2021-01-04																14			3
2021-01-05																20			2
2021-01-06																53			2
2021-01-07																33			2
2021-01-08																14			4
2021-01-09																46			1
2021-01-10																82			0
2021-01-11														1		40			1
2021-01-12														16		90
2021-01-13														43		81
2021-01-14														43		90
2021-01-15														23		90
2021-01-16														12		72		10
2021-01-17														7		54		30
2021-01-18														27		35		43
2021-01-19														16		19		46
2021-01-20														68		20		33
2021-01-21														47		21		23
2021-01-22														56		12		9
2021-01-23														29		19		12
2021-01-24														35		11		67
2021-01-25														53		5		7
2021-01-26														29		7		14
2021-01-27														28		3		9
2021-01-28														21		1		13
2021-01-29														27		1		5
2021-01-30														9		1		63
2021-01-31														22		1		10
2021-02-01														8		0		4
2021-02-02														6		1		8
2021-02-03														4		2		8
2021-02-04														5				0
2021-02-05														3				1
2021-02-06																		1
2021-02-07
2021-02-08
2021-02-09
2021-02-10
2021-02-11
2021-02-12
2021-02-13
2021-02-14
2021-02-15
2021-02-16
2021-02-17
2021-02-18
2021-02-19
2021-02-20
2021-02-21
2021-02-22
2021-02-23
2021-02-24
2021-02-25
2021-02-26
2021-02-27
2021-02-28
2021-03-01
2021-03-02
2021-03-03
2021-03-04
2021-03-05
2021-03-06
2021-03-07
2021-03-08
2021-03-09
2021-03-10
2021-03-11
2021-03-12
2021-03-13
2021-03-14
2021-03-15
2021-03-16
2021-03-17
2021-03-18
2021-03-19
2021-03-20
2021-03-21
2021-03-22
2021-03-23
2021-03-24
2021-03-25
2021-03-26
2021-03-27
2021-03-28
2021-03-29
2021-03-30																												9
2021-03-31																												29
2021-04-01																												8
2021-04-02																												11
2021-04-03																												8
2021-04-04																												20
2021-04-05																												5
2021-04-06																												2
2021-04-07																												9
2021-04-08																												8
2021-04-09																												0
2021-04-10																												0
2021-04-11																												2
2021-04-12																												1
2021-04-13																												1
2021-04-14																												0
2021-04-15																												1
2021-04-16																												1
2021-04-17																												0
2021-04-18																												0
2021-04-19																												1
2021-04-20																												2
2021-04-21
2021-04-22
2021-04-23
2021-04-24
2021-04-25
2021-04-26
2021-04-27
2021-04-28
2021-04-29
2021-04-30
2021-05-01
2021-05-02
2021-05-03
2021-05-04
2021-05-05
2021-05-06
2021-05-07
2021-05-08
2021-05-09
2021-05-10
2021-05-11
2021-05-12
2021-05-13
2021-05-14
2021-05-15
2021-05-16
2021-05-17
2021-05-18
2021-05-19
2021-05-20
2021-05-21								1
2021-05-22								1
2021-05-23								3
2021-05-24								1
2021-05-25								4
2021-05-26								6
2021-05-27								5
2021-05-28								9
2021-05-29								13
2021-05-30								7
2021-05-31								12
2021-06-01								14
2021-06-02								16
2021-06-03								6
2021-06-04								8
2021-06-05								8
2021-06-06								5
2021-06-07								1
2021-06-08								6
2021-06-09								2
2021-06-10								9
2021-06-11								8
2021-06-12								6
2021-06-13								4
2021-06-14								2
2021-06-15								0
2021-06-16								4
2021-06-17								1
2021-06-18								0
2021-06-19								0
2021-06-20								1
2021-06-21								2
2021-06-22
2021-06-23
2021-06-24
2021-06-25
2021-06-26
2021-06-27
2021-06-28
2021-06-29
2021-06-30
2021-07-01
2021-07-02
2021-07-03
2021-07-04																												3
2021-07-05																												5
2021-07-06																												15
2021-07-07																												0
2021-07-08																												8
2021-07-09																												10
2021-07-10																												12
2021-07-11																												7
2021-07-12																												1
2021-07-13																												1
2021-07-14																												5
2021-07-15																												0
2021-07-16																												2
2021-07-17																												1
2021-07-18																												5
2021-07-19																												9
2021-07-20																												2
2021-07-21	13																											1
2021-07-22	12																											0
2021-07-23	12																											0
2021-07-24	2																											1
2021-07-25	39																											0
2021-07-26	34																											0
2021-07-27	48																											2
2021-07-28	20
2021-07-29	18														2
2021-07-30	19														6
2021-07-31	30												32		4													3		1
2021-08-01	43												29		7													1		2
2021-08-02	47												17		6													2		3
2021-08-03	38												11		15													9		9
2021-08-04	40												25		9													12		1
2021-08-05	61												9		9													13		6
2021-08-06	54												8		9													0		9
2021-08-07	38												5		6													7		6
2021-08-08	38												5		12													0		3
2021-08-09	50												2		6													0		15
2021-08-10	54												3		5													2		14
2021-08-11	38												3		7													3		10
2021-08-12	26												4		2													1		4
2021-08-13	18												2		3													1		4
2021-08-14	18												12		1															0
2021-08-15	6														1															0
2021-08-16	3																													3
2021-08-17	6
2021-08-18	3
2021-08-19	3
2021-08-20	1
2021-08-21	1
2021-08-22	0
2021-08-23	0
2021-08-24	1
2021-08-25	0
2021-08-26	1
2021-08-27
2021-08-28
2021-08-29
2021-08-30
2021-08-31
2021-09-01
2021-09-02
2021-09-03
2021-09-04
2021-09-05
2021-09-06
2021-09-07
2021-09-08
2021-09-09
2021-09-10							3
2021-09-11							21
2021-09-12							22
2021-09-13							60
2021-09-14							51
2021-09-15							48
2021-09-16							61
2021-09-17							31
2021-09-18							43
2021-09-19							29
2021-09-20							44
2021-09-21							15							3
2021-09-22							20							8
2021-09-23							16							15
2021-09-24							3							8
2021-09-25							5							4
2021-09-26							2							11
2021-09-27							2							11
2021-09-28							5							8
2021-09-29							1							6
2021-09-30														10
2021-10-01														2
2021-10-02														1
2021-10-03														1
2021-10-04
2021-10-05
2021-10-06
2021-10-07
2021-10-08
2021-10-09
2021-10-10
2021-10-11
2021-10-12
2021-10-13																					1
2021-10-14																					0
2021-10-15																					0
2021-10-16																					1
2021-10-17																					0
2021-10-18											1										7
2021-10-19											4										3
2021-10-20											5										3
2021-10-21											9										15
2021-10-22											17										9
2021-10-23											6										10
2021-10-24											4										13
2021-10-25											6										36
2021-10-26											4										12
2021-10-27											8			1							7
2021-10-28											12			9							19
2021-10-29											11			26							19
2021-10-30											9			19							10
2021-10-31											10			27		8					6
2021-11-01											8			27		8					2
2021-11-02											14		3	35		14					6
2021-11-03											2		9	45		23					2
2021-11-04											5		10	28		10			8		2
2021-11-05											2		7	16		14			5		1
2021-11-06											2		4	6		16			17		0
2021-11-07											2		12	6		8			32		1
2021-11-08											4		8	8		12			32		0
2021-11-09													7	4		5			32		1
2021-11-10													14	7		3			21		0
2021-11-11													8	7		2			52		2
2021-11-12													2	2		4			14		1
2021-11-13													0	2		3			60
2021-11-14													1	2		1			15
2021-11-15														2					4
2021-11-16																			6
2021-11-17																			4
2021-11-18																			7
2021-11-19																			2
2021-11-20																			3
2021-11-21																			5
2021-11-22																			4
2021-11-23																			2
2021-11-24																			0
2021-11-25																			1
2021-11-26																			3
2021-11-27																			1		3
2021-11-28																					19
2021-11-29																					19
2021-11-30																					93
2021-12-01																					54
2021-12-02																					56
2021-12-03																					58
2021-12-04																					34
2021-12-05																					26
2021-12-06																					54								1
2021-12-07																					33								8
2021-12-08																					42								12
2021-12-09																					24				1				6
2021-12-10																					15				0				35
2021-12-11																					10				1				38
2021-12-12																					5				0				75
2021-12-13																					5				1				45
2021-12-14																					3				3				46
2021-12-15																					2				6				56
2021-12-16																					4				6				44
2021-12-17																					1				9				77
2021-12-18																									13				31
2021-12-19																									25				12
2021-12-20																									43				11
2021-12-21																									53				0
2021-12-22																									86				1
2021-12-23																									52				1
2021-12-24																									78				0
2021-12-25																									157				0
2021-12-26																									152				1
2021-12-27																									180				1
2021-12-28																									151
2021-12-29																									155
2021-12-30																									165
2021-12-31													4												174
2022-01-01													5												123
2022-01-02													3												92
2022-01-03													24												95
2022-01-04													22												35
2022-01-05													73												63
2022-01-06													56												57
2022-01-07													44												46
2022-01-08			3										56												30
2022-01-09			23										60												15
2022-01-10			21										87												13
2022-01-11			36										118												8
2022-01-12			46										76												6
2022-01-13			35										98												8
2022-01-14			39										52												4
2022-01-15		1	33										29												1
2022-01-16		0	80										68												5
2022-01-17		1	18										102												1
2022-01-18		2	14										33												0
2022-01-19		3	14										24												0
2022-01-20		5	8										3												3
2022-01-21		16	6										4
2022-01-22		13	5										1
2022-01-23		8	1										1														2
2022-01-24		6	1										3														22
2022-01-25		19	0										1	13													8
2022-01-26		5	1										1	16													7		6
2022-01-27		9	4											18													1		16
2022-01-28		5	5											2													5		18
2022-01-29		20	4											20													3		0
2022-01-30		3	11											4															24
2022-01-31		3	7																										13
2022-02-01		2	12																										15
2022-02-02		2	9																										1
2022-02-03		1	4																										2
2022-02-04		1	2
2022-02-05		1	2						6
2022-02-06		3	1						42
2022-02-07			1						66
2022-02-08									72										1
2022-02-09									7										0
2022-02-10									33										23
2022-02-11	1								30										12
2022-02-12	0							1	13										11									3
2022-02-13	0							2	6										18									7
2022-02-14	12							2	1										29									3
2022-02-15	22							4	2										15		7							1
2022-02-16	23							9	1										7		3							3
2022-02-17	16							5											9		22							8
2022-02-18	28							3						2					8		46							7
2022-02-19	16							8						0					9		66							3
2022-02-20	17							7						4					7		32							5
2022-02-21	14							3						0					6		22							5
2022-02-22	5							9						1					9		47							3
2022-02-23	8							9	3					5					8		40							10
2022-02-24	2		1	1				13	4					4					18		30							14
2022-02-25	4		0	1				39	9					2					10		32							20
2022-02-26	2		4	1				53	7					0					6		38							14
2022-02-27	0		10	1				65	11					7					1		11							23
2022-02-28	3		6	3				56	6					9					0		14		1					12
2022-03-01	0		1	2				45	10					16				8	2		16		4					10
2022-03-02	1		1	8				34	8					4		1		10			7		0					10
2022-03-03	1		1	16				28	8					8		5		16			9		0					4	2
2022-03-04	1		3	19				64	7					1		7		43			8		5					10	0
2022-03-05	7		0	28				52	12							14		59			9		88		2			21	3
2022-03-06	6		0	48				173	11		12					10		64	3		7		163		0			22	1
2022-03-07	15		3	55				116	3		11					4		72	8		2		175		5			23	4
2022-03-08	15		12	65				26	4		1			15		11		174	2		4		156		17			28	1
2022-03-09	18		21	80				22	1		77		4	9		15		343	3		3		175		21			24	3
2022-03-10	48		18	75				177	6		28		1	10		32		242	3		2		366		18			30	16
2022-03-11	33		41	83			2	224	5		43		1	3		44		400	2		1		555		30			23	25
2022-03-12	42		26	65	9		0	256	9		41		0	3		73		2156	3		1		236		43			22	15
2022-03-13	38		50	167	7	1	10	229	17		27		0	17		213	4	985	9		0		163		60			39	8
2022-03-14	46		47	139	12	12	63	116	23		25		1	15		198	1	4048	33		0		170		53			28	38
2022-03-15	72		64	202	12	7	36	112	25		20		0	26		277	3	1832	44		1		159		28			38	29
2022-03-16	72		50	157	5	11	141	153	30		20		0	29		216	1	1146	156		4		122		26			29	31
2022-03-17	51		58	260	16	4	190	132	22		25		1	51		217	7	2626	125		7		220		33			29	21
2022-03-18	37		25	374	3	15	275	94	18		23		5	63		269	36	2203	128		6		198		11			29	21
2022-03-19	50		17	503	7	16	263	78	24		44		2	23		555	31	1475	160		8		428		15			21	31
2022-03-20	58		19	758	2	10	255	51	21		32		10	41		407	34	2055	144		7		297		14			29	18
2022-03-21	31		36	895	3	12	215	28	18		33		6	55		223	48	2432	246		4		207		7			13	7
2022-03-22	24		47	981	1	11	267	26	7		43		11	41		192	58	2775	150		0		178		3			17	5
2022-03-23	19		76	983		8	230	16	8		29		11	37		237	98	2565	143		4		182		3			16	4
2022-03-24	25		64	1609		25	169	10	17		33		21	36		312	69	1919	186		0		150		3			18	1
2022-03-25	13		55	2264		16	158	11	10		40		10	20		203	28	2453	145		1		79		3			12	1
2022-03-26	17		40	2676		18	265	10	11		15		24	11		146	12	1975	106		2		68		6			13	5
2022-03-27	19		14	3500		38	184	22	13		12		14	25		151	8	1792	125		1		63		0			12	3	2
2022-03-28	24		13	4456		18	125	18	10		11		11	25		114	6	1855	73		0		50	3	3			6	11	0
2022-03-29	33		7	5964		34	87	16	13		10	2	36	27		81	10	2158	55		1		27	1			2	3	13	1
2022-03-30	45		4	5637		67	134	19	11		8	4	34	37		83	12	2155	49		0		27	2		3	24	7	24	5
2022-03-31	43		3	4482		50	76	18	16		9	4	20	33		52	19	2210	61		2		31	0		3	13	2	13	5
2022-04-01	65		0	6309		56	71	22	6		9	13	18	50		68	44	2954	56				31	0		1	9	6	25	11
2022-04-02	47		4	8153		95	45	9	4		7	9	20	17		36	39	4427	45				10	1	3	10	5	6	14	18
2022-04-03	59		2	8935		70	31	12	0		3	26	22	24		111	43	3510	39				17	5	1	16	6	3	16	9
2022-04-04	76		5	13350		49	13	4	2		4	2	31	27		109	41	2398	57				28	6	0	16	9	16	36	16
2022-04-05	76		6	17037		56	22	8	2		1	31	33	11		109	35	2706	49				49	8	2	12	7	5	63	6
2022-04-06	78		4	19967		60	18	4	8			11	36	20		142	34	2383	22				28	8	0	8	4	6	47	4
2022-04-07	75		0	20899		69	11	9	11			5	19	6		163	36	2205	37				49	8	14	4	1	9	42	3
2022-04-08	78		1	23204		70	10	9	4			3	18	11		109	31	902	25				42	11	6	2	2	3	29	2
2022-04-09	70		1	24752		44	8	22	7			5	5	2		87	29	907	12				20	7	2	3	5	3	38	17
2022-04-10	53		0	26040		68	16	37	2			5	4	3		100	20	953	12				15	4	7	1	3	9	34	33
2022-04-11	75		1	23069		61	26	29	6			3	14	2		44	20	740	25			3	16	3	0	2		5	25	37
2022-04-12	74		2	26307		61	12	22	71			1	14	4	2	38	17	988	32			11	21	4	2	3		11	25	45
2022-04-13	53		0	27605		50	18	66	129			0	46	9	0	31	21	785	33			14	29	8	4	0		10	15	42
2022-04-14	50		2	22765		47	16	40	136			1	26	10	0	23	19	435	21			10	28	53	7	1		22	12	30
2022-04-15	56			22591		44	69	37	55			2	24	34	1	17	8	575	28			4	6	24	2			56	12	41
2022-04-16	87			23643		58	22	36	17				21	60	1	5	3	656	8			10	23	44	5			51	28	12
2022-04-17	95	3		21395		58	18	30	16				10	54	0	0	44	501	9			15	30	59	2			31	68	11
2022-04-18	133	2		19442		61	6	14	15				24	95	1	29	51	446	17			2	17	33	5			14	46	14
2022-04-19	100	2		18368		48	0	17	6				16	73	3	62	53	326	9			2	25	29	4			5	51	4
2022-04-20	119	1		18036		30	1	10	6				26	65	3	94	45	324	6			13	20	31	0			7	32	3
2022-04-21	131	1		17486		28	1	4	6				17	90	3	78	42	282	4			13	23	19	2			11	56	0
2022-04-22	131	6		22250		17	2	5	2				41	45	9	176	45	258	2			7	23	10				14	61	3
2022-04-23	124	22		20517		15		2	2				32	42	4	117	37	196	5			0	48	5				8	34	4
2022-04-24	96	19		18609		29		3	1				23	38	12	74	130	147	3			4	51	7		1		14	20	2
2022-04-25	114	32		16012		10		1	2				17	36	2	51	137	126	64			2	64	1		3		6	38	3
2022-04-26	80	37		12309		9		0	2				17	32	2	14	96	100	102				69	1		1		3	32	2
2022-04-27	74	50		9764		15		0	0				17	17	1	11	89	127	55				90	1		2	2	1	22	0
2022-04-28	49	49		9970		23		14	2				6	10	2	4	80	56	91				44			5	18	3	23	7
2022-04-29	20	52		9196		19		42	1				5	5	2	2	70	42	85				35			36	42	4	25	1
2022-04-30	9	59		7189		9		21	0				9	14	2	0	62	31	47				20			10	48	1	18
2022-05-01	16	39		6804		0		18	2				5	28	1	4	37	20	96				39			6	39	1	18
2022-05-02	13	59		5514		1		10	0				6	23	0	5	34	21	82				14			1	26	2	34
2022-05-03	25	51		4831		1		12	1				44	10	0	28	48	40	128				15			2	11	0	20
2022-05-04	29	50		4466		0		17	1				40	4	2	19	41	22	100				15			1	4	2	34
2022-05-05	48	72		4088		0		8					79	4	2	11	17	14	61				5			0	0	2	24
2022-05-06	70	49		4039		2		8					98	1	2	3	10	23	99			1	4			3	3		18
2022-05-07	61	62		3840				22					101	1	0	2	8	21	85			6	1			1			27
2022-05-08	62	44		3717				39					60		1	1	10	3	50			20				0			17
2022-05-09	55	71		2858				18					116			1	35	6	53			26				3			9
2022-05-10	49	35		1289		1		20					88			5	44	4	60			15				9			7
2022-05-11	47	45		1343		0		4					98			10	14	5	85			38				25			20
2022-05-12	35	47	1	1929		0		10					43			5	10	0	58			30				96			4
2022-05-13	17	55	2	1541		1		5					47			2	5	1	33			22				91			2
2022-05-14	9	34	0	1258		7		1					29			9	2	2	18			7				207			3
2022-05-15	2	49	4	896		8		4					21			4		3	11			7				88			0
2022-05-16	1	44	30	777		1		0					33			2		11	0			3				87			1
2022-05-17	4	60	45	799		15		1					10					11	1			1				199			1
2022-05-18	2	53	29	671		12		2					20					19	3							148			0
2022-05-19	0	56	15	787		6		3					28					11	2							122			1
2022-05-20	1	68	23	819		5		2					39					7	4							94			2
2022-05-21	1	60	44	593		4		1					18					10	1							44			1
2022-05-22	0	96	27	528		3		1					53					5	0							29			1
2022-05-23	1	46	18	441									23					8	0							35			4
2022-05-24	1	43	17	355									29					7	11							8			5
2022-05-25	4	43	18	307									12					6	6							12			1
2022-05-26	2	27	9	231									8					7	9							8			1
2022-05-27	6	23	7	152									9			3		11	11							3			2
2022-05-28	3	19	11	104									9			13		10	8							4			2
2022-05-29		11	6	65									2			19		5	5							0
2022-05-30		18	5	29									0			15		8	12							1
2022-05-31		14		14									2			9		7	4							3
